# Supplementary material for: Increased crevassing across accelerating Greenland Ice Sheet margins
Source: Nat Geosci. 2025 Feb 3;18(2):148–53. doi: 10.1038/s41561-024-01636-6 (PMC11810776; doi:10.1038/s41561-024-01636-6)
Supplement: Supplementary file 2 — Sectoral and total crevasse volumes. Data for 2016, 2021 and the change between 2016 and 2021. [file 41561_2024_1636_MOESM2_ESM.xlsx]

## Sheet: Sheet1
Label	Supplementary Table 1
Title	Sectoral and total crevasse volumes
Caption	Data for 2016, 2021, and the change between 2016-2021.
	Sector	SW	CW	NW	NO	NE	CE	SE	Total
	Total Area (km2)	83825	46784	48140	50103	82405	32150	54442	397849
2021	Data Coverage (% of total area)	0.81	0.83	0.91	0.96	0.95	0.73	0.8	0.86
	Crevasse Volume (m3)	2.52+E09	4.13+E09	5.42+E09	1.28+E09	2.42+E09	5.55+E09	4.66+E09	25.98+E09
	Uncertainty (2σ, m3)	1.92+E08	1.33+E08	1.76+E08	0.97+E08	1.72+E08	2.81+E08	2.53+E08	1.30+E09
2016	Data Coverage (% of total area)	0.81	0.81	0.76	0.86	0.67	0.69	0.68	0.75
	Crevasse Volume (m3)	2.77+E09	4.54+E09	5.38+E09	1.04+E09	1.82+E09	4.97+E09	3.55+E09	24.06+E09
	Uncertainty (2σ, m3)	2.11+E08	1.32+E08	1.48+E08	0.73+E08	1.14+E08	2.41+E08	2.05+E08	1.12+E09
2016 - 2021 Change	Overlapping Data Coverage (% of total area)	0.64	0.69	0.71	0.85	0.67	0.62	0.65	0.68
	2016 Overlapping Volume (m3)	2.12+E09	4.43+E09	4.65+E09	1.00+E09	1.79+E09	4.59+E09	3.30+E09	21.89+E09
	2016 Uncertainty (2σ, m3)	1.53+E08	1.24+E08	1.32+E08	0.71+E08	1.10+E08	2.18+E08	1.95+E08	1000000000
	2021 Overlapping Volume (m3)	2.13+E09	3.81+E09	4.70+E09	1.26+E09	1.93+E09	5.11+E09	3.90+E09	22.82+E09
	2021 Uncertainty (2σ, m3)	1.61+E08	1.17+E08	1.40+E08	0.90+E08	1.19+E08	2.45+E08	2.09+E08	1.09+E09
	Difference Volume (m3)	0.04+E08	#VALUE!	0.39+E08	2.53+E08	1.48+E08	5.19+E08	6.00+E08	9.32+E08
	Difference Uncertainty (2σ, m3)	2.20+E08	1.40+E08	1.58+E08	1.01+E08	1.43+E08	2.81+E08	2.58+E08	13.01+E08
	Difference Volume (%)	0.2	-14.2	0.8	25.3	8.3	11.3	18.2	4.3
	Difference Uncertainty (%)	10.4	3.2	3.4	10.1	8	6.1	7.8	5.9
	Significant	N	Y	N	Y	Y	Y	Y	`
